# Supplementary material for: Predicting adolescent psychopathology from early life factors: A machine learning tutorial
Source: Glob Epidemiol. 2024 Aug 29;8:100161. doi: 10.1016/j.gloepi.2024.100161 (PMC11402309; doi:10.1016/j.gloepi.2024.100161)
Supplement: Supplementary file 1 — Supplementary material 1 [file mmc1.zip]

Archive with 1 entries (1 files):
- ABCD_Didactic_Manuscript_V5.R
