# Supplementary material for: Predicting adolescent psychopathology from early life factors: A machine learning tutorial
Source: Glob Epidemiol. 2024 Aug 29;8:100161. doi: 10.1016/j.gloepi.2024.100161 (PMC11402309; doi:10.1016/j.gloepi.2024.100161)
Supplement: Supplementary file 1 — Supplementary material 1 [file mmc1.zip › ABCD_Didactic_Manuscript_V5.R]

library(mice)
library(tidyverse)
library('plyr')
library(lme4) #for GLMM
library(effects)
library(reshape2)
library(ggplot2)
library(ggthemes)
library(cowplot)
library(kableExtra)
library(sjPlot) #for tables
library(gtsummary)
library(caret) #for machine learning
library(pROC)
library(gbm)
library(Hmisc)
library(cutpointr)
library(stringmagic)


###**Set Up Data**###
#####################
###rm(list=ls()) (removes all variables from environment)


###**OBTAINING PRENATAL FACTORS**##
data4 = read.delim("dhx01.txt", sep = "\t", header = TRUE) #prenatal factors
data4 = data4[c(2:nrow(data4)),] # removing first line (all headers)

#replacing 999s with empty strings
for(j in 1:ncol(data4)){
  data4[,j][data4[ ,j] == 999] = ""
}

#Adding first 5 + twins var
tempdf = data4 %>% select(subjectkey, devhx_5_p, devhx_6_p, devhx_8_tobacco, devhx_8_alcohol, devhx_8_marijuana, devhx_13_3_p)

#Pregnancy complications#
preg = character(nrow(data4))
for(i in 1:nrow(data4)){
  if(data4$devhx_10a3_p[i] == "" && data4$devhx_10b3_p[i] == "" && data4$devhx_10c3_p[i] == "" && data4$devhx_10d3_p[i] == "" && data4$devhx_10e3_p[i] == "" && data4$devhx_10f3_p[i] == "" &&data4$devhx_10g3_p[i] == "" &&
     data4$devhx_10h3_p[i] == "" && data4$devhx_10i3_p[i] == "" && data4$devhx_10j3_p[i] == "" && data4$devhx_10k3_p[i] == "" && data4$devhx_10l3_p[i] == "" && data4$devhx_10m3_p[i] == ""){
    preg[i] = ""
  } else {
    if(data4$devhx_10a3_p[i] == 1){
      preg[i] = 1
    } else if (data4$devhx_10b3_p[i] == 1){
      preg[i]  = 1
    } else if (data4$devhx_10c3_p[i] == 1){
      preg[i]  = 1
    } else if (data4$devhx_10d3_p[i] == 1){
      preg[i]  = 1
    } else if (data4$devhx_10e3_p[i] == 1){
      preg[i]  = 1
    } else if (data4$devhx_10f3_p[i] == 1){
      preg[i]  = 1
    } else if (data4$devhx_10g3_p[i] == 1){
      preg[i]  = 1
    } else if (data4$devhx_10h3_p[i] == 1){
      preg[i]  = 1
    } else if (data4$devhx_10i3_p[i] == 1){
      preg[i]  = 1
    } else if (data4$devhx_10j3_p[i] == 1){
      preg[i]  = 1
    } else if (data4$devhx_10k3_p[i] == 1){
      preg[i] = 1
    } else if (data4$devhx_10l3_p[i] == 1){
      preg[i] = 1
    } else if (data4$devhx_10m3_p[i] == 1){
      preg[i] = 1
    } else {
      preg[i] = 0
    }
  }
}

#Birth complications
birth = character(nrow(data4))
for(i in 1:nrow(data4)){
  if(data4$devhx_14a3_p[i] == "" && data4$devhx_14b3_p[i] == "" && data4$devhx_14c3_p[i] == "" && data4$devhx_14d3_p[i] == "" && data4$devhx_14e3_p[i] == "" &&
     data4$devhx_14f3_p[i] == "" && data4$devhx_14g3_p[i] == "" && data4$devhx_14h3_p[i] == ""){
    birth[i] = ""
  } else {
    if(data4$devhx_14a3_p[i] == 1){
      birth[i] = 1
    } else if (data4$devhx_14b3_p[i] == 1){
      birth[i] = 1
    } else if (data4$devhx_14c3_p[i] == 1){
      birth[i] = 1
    } else if (data4$devhx_14d3_p[i] == 1){
      birth[i] = 1
    } else if (data4$devhx_14e3_p[i] == 1){
      birth[i] = 1
    } else if (data4$devhx_14f3_p[i] == 1){
      birth[i] = 1
    } else if (data4$devhx_14g3_p[i] == 1){
      birth[i] = 1
    } else if (data4$devhx_14h3_p[i] == 1){
      birth[i] = 1
    } else {
      birth[i] = 0
    }
  }
}

#Pre-term birth
preterm = character(nrow(data4))
for(i in 1:nrow(data4)){
  if(data4$devhx_12a_p[i] == ""){
    preterm[i] = ""
  } else if (data4$devhx_12a_p[i] == 0){
    preterm[i] = 0
  } else if (data4$devhx_12a_p[i] == 1){
    #FULL TERM = 40 weeks (looking for >3)
    if(data4$devhx_12_p[i] == ""){
      preterm[i] = ""
    } else {
      if(data4$devhx_12_p[i] > 3){
        preterm[i] = 1
      } else {
        preterm[i] = 0
      }
    }
  }
}

tempdf = data.frame(cbind(tempdf, devhx_10_3_p = preg, devhx_14_3_p = birth, devhx_12_p = preterm))


###**OBTAINING FAMILY HISTORY**##
data1 = read.delim("abcd_fhxssp01.txt", sep = "\t") #family history
data1 = data1[c(2:nrow(data1)),] # removing first line (all headers)

data1 = data1 %>% select(subjectkey, contains('momdad'))
data1 = data1 %>% select(-famhx_ss_momdad_alc_p, -famhx_ss_momdad_dg_p) #removing unneeded variables

tempdf = merge(tempdf, data1, by ="subjectkey", all.x = TRUE)


###**OBTAINING SOCIODEMOGRAPHICS**##
data5B = read.delim("pdem02.txt", sep = "\t") #Normal Demographics Survey
data5B = data5B[c(2:nrow(data5B)),] #remove first line (all headers)

#getting race
data6 = read.delim("acspsw03.txt", sep="\t") # Demographics (Race)
data6 = data6[c(2:nrow(data6)),] #remove first line (all headers)
data6 = data6 %>% distinct(subjectkey, .keep_all = TRUE) #find unique vals
data6 = data6 %>% select(subjectkey, race_ethnicity)
data5B = merge(data5B, data6, by="subjectkey", all.x = TRUE)

#replacing 777s and 999s with empty strings from data5B
for(p in 1:ncol(data5B)){
  data5B[,p][data5B[ ,p] == 999] = ""
  data5B[,p][data5B[ ,p] == 777] = ""
}

#replacing 3s (transgender) with blanks
for(k in 1:nrow(data5B)){
  if(data5B$demo_sex_v2[k] == 3){
    data5B$demo_sex_v2[k] = ""
  }
}

#adding interview_age (child), sex, race, ethnicity, has_a_partner, TOTAL caregiver_income
data5C = data5B %>% select(subjectkey, interview_age, sex = demo_sex_v2, race = race_ethnicity, ethnicity = demo_ethn_v2, has_a_partner = demo_prnt_prtnr_v2, caregiver_income = demo_comb_income_v2)
data4C = data4 %>% select(subjectkey, devhx_3_p) #getting mother's age
data5C = merge(data4C, data5C, by="subjectkey", all.y = TRUE)

#adding HIGHEST caregiver_edu
caregiver_edu = character(nrow(data5B))
for(i in 1:nrow(data5B)){
  if(data5B$demo_prnt_prtnr_v2[i] == "" || data5B$demo_prnt_prtnr_v2[i] == 2){
    #run if no partner
    caregiver_edu[i] = data5B$demo_prnt_ed_v2[i] #fills normal nums and blanks
  } else if (data5B$demo_prnt_prtnr_v2[i] == 1){
    if(data5B$demo_prnt_ed_v2[i] == "" && data5B$demo_prtnr_ed_v2[i] == ""){
      caregiver_edu[i] = "" #both blank (for some reason)
    } else if(data5B$demo_prnt_ed_v2[i] != "" && data5B$demo_prtnr_ed_v2[i] == ""){
      caregiver_edu[i] = data5B$demo_prnt_ed_v2[i] #using parent 1 (b/c second blank)
    } else if(data5B$demo_prnt_ed_v2[i] == "" && data5B$demo_prtnr_ed_v2[i] != ""){
      caregiver_edu[i] = data5B$demo_prtnr_ed_v2[i] #using parent 2 (b/c first blank)
    } else if(data5B$demo_prnt_ed_v2[i] != "" && data5B$demo_prtnr_ed_v2[i] != ""){
      #both nonzero vals
      if(as.numeric(data5B$demo_prnt_ed_v2[i]) >= as.numeric(data5B$demo_prtnr_ed_v2[i])){
        caregiver_edu[i] = data5B$demo_prnt_ed_v2[i] #first edu greater than second (use first)
      } else {
        caregiver_edu[i] = data5B$demo_prtnr_ed_v2[i] #second edu greater than first (use second)
      }
    }
  }
}
data5C = data.frame(cbind(data5C, caregiver_edu)) #cbinding b/c order is anyway the same

tempdf = merge(tempdf, data5C, by="subjectkey", all.x=TRUE) #merging all so far


###**OBTAINING CBCL SCORE METRICS**##
data3 = read.delim("abcd_cbcls01.txt", sep = "\t") #CBCL summary scores
data3 = data3[c(2:nrow(data3)),] # removing first line (all headers)

#using baseline data
data3 = data3[grep("baseline", data3$eventname), ] #separate out BASELINE data
data3B = data3 %>% select(subjectkey, cbcl_scr_syn_anxdep_t, cbcl_scr_syn_withdep_t, cbcl_scr_syn_somatic_t, cbcl_scr_syn_social_t, cbcl_scr_syn_thought_t, cbcl_scr_syn_attention_t, cbcl_scr_syn_rulebreak_t, cbcl_scr_syn_aggressive_t, cbcl_scr_syn_internal_t, cbcl_scr_syn_external_t, cbcl_scr_syn_totprob_t) #separate out 8 syn, int/ext, tot t-scores

#removing NAs in any subscore/total score column
for(i in 1:ncol(data3B)){
  data3B[,i][data3B[ ,i] == ""] = NA
}

data3B = data3B %>% na.omit() #removes 8 values for INVALID CBCL score metrics

tempdf = merge(tempdf, data3B, by="subjectkey", all.y = TRUE) 


##**PREPARING PRELIM DATASET**##
prelimData = tempdf[tempdf$devhx_5_p != 1, ] #removing vals with twin siblings
prelimData = prelimData %>% select(-subjectkey, -devhx_5_p) #removing not-needed vars

#1->8: prenatal
#9->16: family history
#17 -> 24: sociodemographic
#25 -> 35: CBCL metrics
for(y in 1:ncol(prelimData)){
  prelimData[,y][prelimData[,y] == ""] = NA
} #replacing "" with NAs

for(q in 1:16){
  prelimData[,q] = as.factor(prelimData[,q])
} #for prenatal and family history (factor)
for(w in 17:18){
  prelimData[,w] = as.numeric(prelimData[,w])
} #for mother's age and child's age (numeric)
for(e in 19:22){
  prelimData[,e] = as.factor(prelimData[,e])
} #for rest of sociodemographic vars (except income and edu)
for(r in 23:35){
  prelimData[,r] = as.numeric(prelimData[,r])
} #for income, edu, CBCL metric

#Cleanup crew
remove(data4, tempdf, preg, birth, caregiver_edu, preterm, data1, data5B, data6, data5C, data4C, data3, data3B)


##*********PREP FOR AND IMPUTATION*********##
#checking missing vals
p_missing <- unlist(lapply(prelimData, function(x) sum(is.na(x))))/nrow(prelimData)
sort(p_missing[p_missing > 0], decreasing = TRUE)


##**MICE IMPUTATION**##
imp = mice(prelimData, maxit=0, seed = 285) #creates imp to extract predictorMatrix

meth = imp$method

log = c("devhx_6_p","devhx_8_tobacco","devhx_8_alcohol","devhx_8_marijuana","devhx_13_3_p", "devhx_10_3_p", "devhx_14_3_p", "devhx_12_p", 
        "famhx_ss_momdad_dprs_p", "famhx_ss_momdad_ma_p", "famhx_ss_momdad_vs_p", "famhx_ss_momdad_trb_p", "famhx_ss_momdad_nrv_p", "famhx_ss_momdad_prf_p", "famhx_ss_momdad_hspd_p", "famhx_ss_momdad_scd_p",
        "sex", "ethnicity", "has_a_partner") #dichotomous getting logistic reg 

pmm = c("devhx_3_p", "race", "caregiver_income","caregiver_edu") #continous and ordinal getting pmm

meth[log] = "logreg"
meth[pmm] = "pmm"


##**THE LEGENDARY MICE**##
imp2 = mice(prelimData, maxit=10, method=meth, print=FALSE, seed = 285) #10 iterations
completeData = mice::complete(imp2, 1) 

#more cleanup
remove(imp, meth, log, pmm, imp2, p_missing)


##**PREPARING FINAL DATASET**##
#coding high cbcl for standard regression
high_cbcl = character(nrow(completeData))
for(i in 1:nrow(completeData)){
  if(completeData$cbcl_scr_syn_totprob_t[i] < 60){
    high_cbcl[i] = 0
  } else {
    high_cbcl[i] = 1
  }
}

completeData = data.frame(cbind(completeData, high_cbcl))
completeData$high_cbcl = as.factor(completeData$high_cbcl)

#recoding planned to unplanned pregnancy
for(i in 1:nrow(completeData)){
  if(completeData$devhx_6_p[i] == 1){
    completeData$devhx_6_p[i] = 0
  } else if (completeData$devhx_6_p[i] == 0){
    completeData$devhx_6_p[i] = 1
  }
}

#recoding caregiver income to smaller levels
#0 -> <25k
#1 -> 25-<50k
#2 -> 50-<75k
#3 -> 75-<100k
#4 -> 100-<200k
#5 -> >=200k
for(i in 1:nrow(completeData)){
  if(completeData$caregiver_income[i] < 5){
    completeData$caregiver_income[i] = 0
  } else if (completeData$caregiver_income[i] == 5 || completeData$caregiver_income[i] == 6){
    completeData$caregiver_income[i] = 1
  } else if (completeData$caregiver_income[i] == 7){
    completeData$caregiver_income[i] = 2
  } else if (completeData$caregiver_income[i] == 8){
    completeData$caregiver_income[i] = 3
  } else if (completeData$caregiver_income[i] == 9){
    completeData$caregiver_income[i] = 4
  } else if (completeData$caregiver_income[i] == 10){
    completeData$caregiver_income[i] = 5
  } 
}
completeData$caregiver_income = as.factor(completeData$caregiver_income)

#recoding caregiver edu to smaller levels
#0 -> less than HS
#1 -> HS
#2 -> College
#3 -> Associate Degree
#4 -> Bachelors Degree
#5 -> Masters Degree
#6 -> Professional School Degree (NA)
#7 -? Doctoral Degree (NA)
for(i in 1:nrow(completeData)){
  if(completeData$caregiver_edu[i] < 13){
    completeData$caregiver_edu[i] = 0
  } else if (completeData$caregiver_edu[i] == 13 || completeData$caregiver_edu[i] == 14){
    completeData$caregiver_edu[i] = 1
  } else if (completeData$caregiver_edu[i] == 15){
    completeData$caregiver_edu[i] = 2
  } else if (completeData$caregiver_edu[i] == 16 || completeData$caregiver_edu[i] == 17){
    completeData$caregiver_edu[i] = 3
  } else if (completeData$caregiver_edu[i] == 18){
    completeData$caregiver_edu[i] = 4
  } else if (completeData$caregiver_edu[i] == 19){
    completeData$caregiver_edu[i] = 5
  } else if (completeData$caregiver_edu[i] == 20){
    completeData$caregiver_edu[i] = 6
  } else if (completeData$caregiver_edu[i] == 21){
    completeData$caregiver_edu[i] = 7
  } 
}
completeData$caregiver_edu = as.factor(completeData$caregiver_edu)

####################

##**For summary stats (console)**##: 
cdHighCBCL = completeData[completeData$high_cbcl == 1, ]
cdNoHighCBCL = completeData[completeData$high_cbcl == 0, ]
cd = completeData #backup dataframe


###############################
##**REGRESSION MODELING**##
###############################
##*********High CBCL [Logistic] Regression Models (32)*********##
#COVARIATES (11): devhx_9_tobacco + devhx_9_alcohol + devhx_9_marijuana + devhx_3_p + interview_age + sex + race + ethnicity + has_a_partner + caregiver_income + caregiver_edu

#****(Prenatal)(16)****#
#devhx_6_p (planned preg)
min_p1 = glm(high_cbcl ~ devhx_6_p, family="binomial"(link="logit"), data=completeData)
tab_model(min_p1, show.dev = TRUE)
remove(min_p1)

max_p1 = glm(high_cbcl ~ devhx_6_p + devhx_3_p + interview_age + sex + race + ethnicity + has_a_partner + caregiver_income + caregiver_edu, family="binomial"(link="logit"), data=completeData)
tab_model(max_p1, show.dev = TRUE)
remove(max_p1)

#devhx_8_tobacco
min_p2 = glm(high_cbcl ~ devhx_8_tobacco, family="binomial"(link="logit"), data=completeData)
tab_model(min_p2, show.dev = TRUE)
remove(min_p2)

max_p2 = glm(high_cbcl ~ devhx_8_tobacco + devhx_3_p + interview_age + sex + race + ethnicity + has_a_partner + caregiver_income + caregiver_edu, family="binomial"(link="logit"), data=completeData)
tab_model(max_p2, show.dev = TRUE)
remove(max_p2)

#devhx_8_alcohol
min_p3 = glm(high_cbcl ~ devhx_8_alcohol, family="binomial"(link="logit"), data=completeData)
tab_model(min_p3, show.dev = TRUE)
remove(min_p3)

max_p3 = glm(high_cbcl ~ devhx_8_alcohol + devhx_3_p + interview_age + sex + race + ethnicity + has_a_partner + caregiver_income + caregiver_edu, family="binomial"(link="logit"), data=completeData)
tab_model(max_p3, show.dev = TRUE)
remove(max_p3)

#devhx_8_marijuana
min_p4 = glm(high_cbcl ~ devhx_8_marijuana, family="binomial"(link="logit"), data=completeData)
tab_model(min_p4, show.dev = TRUE)
remove(min_p4)

max_p4 = glm(high_cbcl ~ devhx_8_marijuana  + devhx_3_p + interview_age + sex + race + ethnicity + has_a_partner + caregiver_income + caregiver_edu, family="binomial"(link="logit"), data=completeData)
tab_model(max_p4, show.dev = TRUE)
remove(max_p4)  

#devhx_13_3_p (C-section)
min_p5 = glm(high_cbcl ~ devhx_13_3_p, family="binomial"(link="logit"), data=completeData)
tab_model(min_p5, show.dev = TRUE)
remove(min_p5)

max_p5 = glm(high_cbcl ~ devhx_13_3_p + devhx_3_p + interview_age + sex + race + ethnicity + has_a_partner + caregiver_income + caregiver_edu, family="binomial"(link="logit"), data=completeData)
tab_model(max_p5, show.dev = TRUE)
remove(max_p5)  

#devhx_10_3_p (preg comp)
min_p6 = glm(high_cbcl ~ devhx_10_3_p, family="binomial"(link="logit"), data=completeData)
tab_model(min_p6, show.dev = TRUE)
remove(min_p6)

max_p6 = glm(high_cbcl ~ devhx_10_3_p + devhx_3_p + interview_age + sex + race + ethnicity + has_a_partner + caregiver_income + caregiver_edu, family="binomial"(link="logit"), data=completeData)
tab_model(max_p6, show.dev = TRUE)
remove(max_p6) 

#devhx_14_3_p (birth comp)
min_p7 = glm(high_cbcl ~ devhx_14_3_p, family="binomial"(link="logit"), data=completeData)
tab_model(min_p7, show.dev = TRUE)
remove(min_p7)

max_p7 = glm(high_cbcl ~ devhx_14_3_p + devhx_3_p + interview_age + sex + race + ethnicity + has_a_partner + caregiver_income + caregiver_edu, family="binomial"(link="logit"), data=completeData)
tab_model(max_p7, show.dev = TRUE)
remove(max_p7) 

#devhx_12_p
min_p8 = glm(high_cbcl ~ devhx_12_p, family="binomial"(link="logit"), data=completeData)
tab_model(min_p8, show.dev = TRUE)
remove(min_p8)

max_p8 = glm(high_cbcl ~ devhx_12_p + devhx_3_p + interview_age + sex + race + ethnicity + has_a_partner + caregiver_income + caregiver_edu, family="binomial"(link="logit"), data=completeData)
tab_model(max_p8, show.dev = TRUE)
remove(max_p8) 


#****(Family History)(16)****#
#famhx_ss_momdad_dprs_p (depression)
min_fh1 = glm(high_cbcl ~ famhx_ss_momdad_dprs_p, family="binomial"(link="logit"), data=completeData)
tab_model(min_fh1, show.dev = TRUE)
remove(min_fh1)

max_fh1 = glm(high_cbcl ~ famhx_ss_momdad_dprs_p + devhx_3_p + interview_age + sex + race + ethnicity + has_a_partner + caregiver_income + caregiver_edu, family="binomial"(link="logit"), data=completeData)
tab_model(max_fh1, show.dev = TRUE)
remove(max_fh1) 

#famhx_ss_momdad_ma_p (mania)
min_fh2 = glm(high_cbcl ~ famhx_ss_momdad_ma_p, family="binomial"(link="logit"), data=completeData)
tab_model(min_fh2, show.dev = TRUE)
remove(min_fh2)

max_fh2 = glm(high_cbcl ~ famhx_ss_momdad_ma_p + devhx_3_p + interview_age + sex + race + ethnicity + has_a_partner + caregiver_income + caregiver_edu, family="binomial"(link="logit"), data=completeData)
tab_model(max_fh2, show.dev = TRUE)
remove(max_fh2) 

#famhx_ss_momdad_vs_p (visions of spying/plotting)
min_fh3 = glm(high_cbcl ~ famhx_ss_momdad_vs_p, family="binomial"(link="logit"), data=completeData)
tab_model(min_fh3, show.dev = TRUE)
remove(min_fh3)

max_fh3 = glm(high_cbcl ~ famhx_ss_momdad_vs_p + devhx_3_p + interview_age + sex + race + ethnicity + has_a_partner + caregiver_income + caregiver_edu, family="binomial"(link="logit"), data=completeData)
tab_model(max_fh3, show.dev = TRUE)
remove(max_fh3) 

#famhx_ss_momdad_trb_p (trouble holding jobs/fights)
min_fh4 = glm(high_cbcl ~ famhx_ss_momdad_trb_p, family="binomial"(link="logit"), data=completeData)
tab_model(min_fh4, show.dev = TRUE)
remove(min_fh4)

max_fh4 = glm(high_cbcl ~ famhx_ss_momdad_trb_p + devhx_3_p + interview_age + sex + race + ethnicity + has_a_partner + caregiver_income + caregiver_edu, family="binomial"(link="logit"), data=completeData)
tab_model(max_fh4, show.dev = TRUE)
remove(max_fh4) 

#famhx_ss_momdad_nrv_p (nervous breakdowns)
min_fh5 = glm(high_cbcl ~ famhx_ss_momdad_nrv_p, family="binomial"(link="logit"), data=completeData)
tab_model(min_fh5, show.dev = TRUE)
remove(min_fh5)

max_fh5 = glm(high_cbcl ~ famhx_ss_momdad_nrv_p + devhx_3_p + interview_age + sex + race + ethnicity + has_a_partner + caregiver_income + caregiver_edu, family="binomial"(link="logit"), data=completeData)
tab_model(max_fh5, show.dev = TRUE)
remove(max_fh5) 

#famhx_ss_momdad_prf_p (counseling)
min_fh6 = glm(high_cbcl ~ famhx_ss_momdad_prf_p, family="binomial"(link="logit"), data=completeData)
tab_model(min_fh6, show.dev = TRUE)
remove(min_fh6)

max_fh6 = glm(high_cbcl ~ famhx_ss_momdad_prf_p + devhx_3_p + interview_age + sex + race + ethnicity + has_a_partner + caregiver_income + caregiver_edu, family="binomial"(link="logit"), data=completeData)
tab_model(max_fh6, show.dev = TRUE)
remove(max_fh6) 

#famhx_ss_momdad_hspd_p (hospitalization)
min_fh7 = glm(high_cbcl ~ famhx_ss_momdad_hspd_p, family="binomial"(link="logit"), data=completeData)
tab_model(min_fh7, show.dev = TRUE)
remove(min_fh7)

max_fh7 = glm(high_cbcl ~ famhx_ss_momdad_hspd_p + devhx_3_p + interview_age + sex + race + ethnicity + has_a_partner + caregiver_income + caregiver_edu, family="binomial"(link="logit"), data=completeData)
tab_model(max_fh7, show.dev = TRUE)
remove(max_fh7) 

#famhx_ss_momdad_scd_p (suicide)
min_fh8 = glm(high_cbcl ~ famhx_ss_momdad_scd_p, family="binomial"(link="logit"), data=completeData)
tab_model(min_fh8, show.dev = TRUE)
remove(min_fh8)

max_fh8 = glm(high_cbcl ~ famhx_ss_momdad_scd_p + devhx_3_p + interview_age + sex + race + ethnicity + has_a_partner + caregiver_income + caregiver_edu, family="binomial"(link="logit"), data=completeData)
tab_model(max_fh8, show.dev = TRUE)
remove(max_fh8) 

################################################################
############################################
###**MACHINE LEARNING MODELS**###
############################################
################################################################
#######RECODING HIGH CBCL FOR ML############
set.seed(285) #<- MUST RUN THIS LINE BEFORE TRAINING ANY CARET MODELS

completeData = completeData %>% select(-high_cbcl)
high_cbcl = character(nrow(completeData))
for(i in 1:nrow(completeData)){
  if(completeData$cbcl_scr_syn_totprob_t[i] < 60){
    high_cbcl[i] = 0
  } else {
    high_cbcl[i] = 1
  }
}
high_cbcl = factor(high_cbcl, levels = c(1, 0),
                   labels = c("Yes", "No")) #label encoding
completeData = data.frame(cbind(completeData, high_cbcl))

#****RENAMING*******#
completeData = completeData %>% dplyr::rename(unplanned_pregnancy = devhx_6_p, early_tobacco_use = devhx_8_tobacco, early_alcohol_use = devhx_8_alcohol, early_marijuana_use = devhx_8_marijuana, 
                                              c_section = devhx_13_3_p, pregnancy_complication = devhx_10_3_p, birth_complication = devhx_14_3_p, pre_term_birth = devhx_12_p,
                                              depression = famhx_ss_momdad_dprs_p, mania = famhx_ss_momdad_ma_p, visions_of_spying_plotting = famhx_ss_momdad_vs_p, trouble_holding_jobs_fights = famhx_ss_momdad_trb_p, 
                                              nervous_breakdowns = famhx_ss_momdad_nrv_p, counseling = famhx_ss_momdad_prf_p, hospitalization = famhx_ss_momdad_hspd_p, suicide = famhx_ss_momdad_scd_p,
                                              mother_age = devhx_3_p, age = interview_age, sex=sex, race=race, ethnicity=ethnicity, has_a_partner = has_a_partner, caregiver_income = caregiver_income, caregiver_edu = caregiver_edu) #easier var names

##(TO REVERT TO ORIGINAL, RUN BELOW):
#completeData = completeData %>% dplyr::rename(devhx_6_p = unplanned_pregnancy, devhx_8_tobacco = early_tobacco_use, devhx_8_alcohol = early_alcohol_use, devhx_8_marijuana = early_marijuana_use, 
#            devhx_13_3_p = c_section, devhx_10_3_p = pregnancy_complication, devhx_14_3_p = birth_complication, devhx_12_p = pre_term_birth,
#          famhx_ss_momdad_dprs_p = depression, famhx_ss_momdad_ma_p = mania, famhx_ss_momdad_vs_p = visions_of_spying_plotting, famhx_ss_momdad_trb_p = trouble_holding_jobs_fights, 
#         famhx_ss_momdad_nrv_p = nervous_breakdowns, famhx_ss_momdad_prf_p = counseling, famhx_ss_momdad_hspd_p = hospitalization, famhx_ss_momdad_scd_p = suicide,
#        devhx_3_p = mother_age, interview_age = age, sex=sex, race=race, ethnicity=ethnicity, has_a_partner = has_a_partner, caregiver_income = caregiver_income, caregiver_edu = caregiver_edu)
########################################

completeData$caregiver_income = as.numeric(completeData$caregiver_income) ###SHIFTS VALUE FROM 0-5 to 1-6 (!!!)
completeData$caregiver_edu = as.numeric(completeData$caregiver_edu) ###SHIFTS VALUES FROM 0-5 to 1-6 (!!!)
completeData$race = as.numeric(completeData$race)

levels(completeData$high_cbcl) = c("Yes","No") #making sure levels are correct (**REMOVE IF CAUSING ISSUES**)

testrows = sample(1:nrow(completeData), nrow(completeData)*0.2, replace=F) #split at 0.2*9643
testData = completeData[testrows,]
trainData = completeData[-testrows,]

#Using cross-validation and accuracy metric for classification models
control = trainControl(method = "repeatedcv", number=10, repeats = 3, classProbs = TRUE, savePrediction='all') #repeatedcv -> averaging results of multiple cvs
metric = "Kappa" #more robust than accuracy for model selection (BEFORE threshold optimization)

##################
##**[CLASSIFICATION MODELS]**##
##################
#**[1] Prenatal Factors**#
#**[2] Family History**#
#**[3] Sociodemographics**#

#**[1]**#
set.seed(285)

m.bcart1.pre = train(high_cbcl ~ unplanned_pregnancy + early_tobacco_use + early_alcohol_use + early_marijuana_use + c_section + pregnancy_complication + birth_complication + pre_term_birth, data = trainData, method="treebag", trControl = control, metric=metric, tuneLength = 5) #TUNE TREE DEPTH, # of bags, minimum split, cp
m.rforest1.pre = train(high_cbcl ~ unplanned_pregnancy + early_tobacco_use + early_alcohol_use + early_marijuana_use + c_section + pregnancy_complication + birth_complication + pre_term_birth,  data = trainData, method="rf", trControl = control, metric=metric, importance=TRUE, tuneLength = 5) #auto TUNEGRID, searching for local minimum or maximum (NOT absolute), mtry and min objects per node approximately the same
m.gbm1.pre = train(high_cbcl ~ unplanned_pregnancy + early_tobacco_use + early_alcohol_use + early_marijuana_use + c_section + pregnancy_complication + birth_complication + pre_term_birth, data = trainData , distribution = "bernoulli", method="gbm", trControl = control, metric=metric, verbose=FALSE, tuneLength = 5)
m.neurNet1.pre = train(high_cbcl ~ unplanned_pregnancy + early_tobacco_use + early_alcohol_use + early_marijuana_use + c_section + pregnancy_complication + birth_complication + pre_term_birth, data = trainData , distribution = "bernoulli", method="nnet", trControl = control, preProcess = c("center", "scale"), metric=metric, verbose=FALSE, tuneLength = 5)
m.elasNet1.pre = train(high_cbcl ~ unplanned_pregnancy + early_tobacco_use + early_alcohol_use + early_marijuana_use + c_section + pregnancy_complication + birth_complication + pre_term_birth, data = trainData, method = "glmnet", trControl = control, metric=metric, verbose=FALSE, tuneLength = 5) #technically penalized logistic regression

#**[2]**#
m.bcart1.fam = train(high_cbcl ~ depression + mania + visions_of_spying_plotting + trouble_holding_jobs_fights + nervous_breakdowns + counseling + hospitalization + suicide, data = trainData, method="treebag", trControl = control, metric=metric, tuneLength = 5)
m.rforest1.fam = train(high_cbcl ~ depression + mania + visions_of_spying_plotting + trouble_holding_jobs_fights + nervous_breakdowns + counseling + hospitalization + suicide,  data = trainData, method="rf", trControl = control, metric=metric, importance=TRUE, tuneLength = 5)
m.gbm1.fam = train(high_cbcl ~ depression + mania + visions_of_spying_plotting + trouble_holding_jobs_fights + nervous_breakdowns + counseling + hospitalization + suicide, data = trainData , distribution = "bernoulli", method="gbm", trControl = control, metric=metric, verbose=FALSE, tuneLength = 5)
m.neurNet1.fam = train(high_cbcl ~ depression + mania + visions_of_spying_plotting + trouble_holding_jobs_fights + nervous_breakdowns + counseling + hospitalization + suicide, data = trainData , distribution = "bernoulli", method="nnet", trControl = control, preProcess = c("center", "scale"), metric=metric, verbose=FALSE, tuneLength = 5)
m.elasNet1.fam = train(high_cbcl ~ depression + mania + visions_of_spying_plotting + trouble_holding_jobs_fights + nervous_breakdowns + counseling + hospitalization + suicide, data = trainData , method = "glmnet", trControl = control, metric=metric, verbose=FALSE, tuneLength = 5)

#**[3]**#
m.bcart1.soc = train(high_cbcl ~  mother_age + age + sex + race + ethnicity + has_a_partner + caregiver_income + caregiver_edu, data = trainData, method="treebag", trControl = control, metric=metric, tuneLength = 5)
m.rforest1.soc = train(high_cbcl ~  mother_age + age + sex + race + ethnicity + has_a_partner + caregiver_income + caregiver_edu,  data = trainData, method="rf", trControl = control, metric=metric, importance=TRUE, tuneLength = 5)
m.gbm1.soc = train(high_cbcl ~   mother_age + age + sex + race + ethnicity + has_a_partner + caregiver_income + caregiver_edu, data = trainData , distribution = "bernoulli", method="gbm", trControl = control, metric=metric, verbose=FALSE, tuneLength = 5)
m.neurNet1.soc = train(high_cbcl ~  mother_age + age + sex + race + ethnicity + has_a_partner + caregiver_income + caregiver_edu, data = trainData , distribution = "bernoulli", method="nnet", trControl = control, preProcess = c("center", "scale"), metric=metric, verbose=FALSE, tuneLength = 5)
m.elasNet1.soc = train(high_cbcl ~  mother_age + age + sex + race + ethnicity + has_a_partner + caregiver_income + caregiver_edu, data = trainData , method = "glmnet", trControl = control, metric=metric, verbose=FALSE, tuneLength = 5)

#**[1+2]**#
m.bcart1.prefam = train(high_cbcl ~ unplanned_pregnancy + early_tobacco_use + early_alcohol_use + early_marijuana_use + c_section + pregnancy_complication + birth_complication + pre_term_birth + depression + mania + visions_of_spying_plotting + trouble_holding_jobs_fights + nervous_breakdowns + counseling + hospitalization + suicide, data = trainData, method="treebag", trControl = control, metric=metric, tuneLength = 5)
m.rforest1.prefam = train(high_cbcl ~  unplanned_pregnancy + early_tobacco_use + early_alcohol_use + early_marijuana_use + c_section + pregnancy_complication + birth_complication + pre_term_birth + depression + mania + visions_of_spying_plotting + trouble_holding_jobs_fights + nervous_breakdowns + counseling + hospitalization + suicide,  data = trainData, method="rf", trControl = control, metric=metric, importance=TRUE, tuneLength = 5)
m.gbm1.prefam = train(high_cbcl ~  unplanned_pregnancy + early_tobacco_use + early_alcohol_use + early_marijuana_use + c_section + pregnancy_complication + birth_complication + pre_term_birth + depression + mania + visions_of_spying_plotting + trouble_holding_jobs_fights + nervous_breakdowns + counseling + hospitalization + suicide, data = trainData , distribution = "bernoulli", method="gbm", trControl = control, metric=metric, verbose=FALSE, tuneLength = 5)
m.neurNet1.prefam = train(high_cbcl ~ unplanned_pregnancy + early_tobacco_use + early_alcohol_use + early_marijuana_use + c_section + pregnancy_complication + birth_complication + pre_term_birth + depression + mania + visions_of_spying_plotting + trouble_holding_jobs_fights + nervous_breakdowns + counseling + hospitalization + suicide, data = trainData , distribution = "bernoulli", method="nnet", trControl = control, preProcess = c("center", "scale"), metric=metric, verbose=FALSE, tuneLength = 5)
m.elasNet1.prefam = train(high_cbcl ~ unplanned_pregnancy + early_tobacco_use + early_alcohol_use + early_marijuana_use + c_section + pregnancy_complication + birth_complication + pre_term_birth + depression + mania + visions_of_spying_plotting + trouble_holding_jobs_fights + nervous_breakdowns + counseling + hospitalization + suicide, data = trainData , method = "glmnet", trControl = control, metric=metric, verbose=FALSE, tuneLength = 5)

#**[1+3]**#
m.bcart1.presoc = train(high_cbcl ~ unplanned_pregnancy + early_tobacco_use + early_alcohol_use + early_marijuana_use + c_section + pregnancy_complication + birth_complication + pre_term_birth +  mother_age + age + sex + race + ethnicity + has_a_partner + caregiver_income + caregiver_edu, data = trainData, method="treebag", trControl = control, metric=metric, tuneLength = 5)
m.rforest1.presoc = train(high_cbcl ~ unplanned_pregnancy + early_tobacco_use + early_alcohol_use + early_marijuana_use + c_section + pregnancy_complication + birth_complication + pre_term_birth +  mother_age + age + sex + race + ethnicity + has_a_partner + caregiver_income + caregiver_edu,  data = trainData, method="rf", trControl = control, metric=metric, importance=TRUE, tuneLength = 5)
m.gbm1.presoc = train(high_cbcl ~  unplanned_pregnancy + early_tobacco_use + early_alcohol_use + early_marijuana_use + c_section + pregnancy_complication + birth_complication + pre_term_birth +  mother_age + age + sex + race + ethnicity + has_a_partner + caregiver_income + caregiver_edu, data = trainData , distribution = "bernoulli", method="gbm", trControl = control, metric=metric, verbose=FALSE, tuneLength = 5)
m.neurNet1.presoc = train(high_cbcl ~ unplanned_pregnancy + early_tobacco_use + early_alcohol_use + early_marijuana_use + c_section + pregnancy_complication + birth_complication + pre_term_birth +  mother_age + age + sex + race + ethnicity + has_a_partner + caregiver_income + caregiver_edu, data = trainData , distribution = "bernoulli", method="nnet", trControl = control, preProcess = c("center", "scale"), metric=metric, verbose=FALSE, tuneLength = 5)
m.elasNet1.presoc = train(high_cbcl ~ unplanned_pregnancy + early_tobacco_use + early_alcohol_use + early_marijuana_use + c_section + pregnancy_complication + birth_complication + pre_term_birth +  mother_age + age + sex + race + ethnicity + has_a_partner + caregiver_income + caregiver_edu, data = trainData, method = "glmnet", trControl = control, metric=metric, verbose=FALSE, tuneLength = 5)

#**[2+3]**#
m.bcart1.famsoc = train(high_cbcl ~ depression + mania + visions_of_spying_plotting + trouble_holding_jobs_fights + nervous_breakdowns + counseling + hospitalization + suicide +  mother_age + age + sex + race + ethnicity + has_a_partner + caregiver_income + caregiver_edu, data = trainData, method="treebag", trControl = control, metric=metric, tuneLength = 5)
m.rforest1.famsoc = train(high_cbcl ~  depression + mania + visions_of_spying_plotting + trouble_holding_jobs_fights + nervous_breakdowns + counseling + hospitalization + suicide +  mother_age + age + sex + race + ethnicity + has_a_partner + caregiver_income + caregiver_edu,  data = trainData, method="rf", trControl = control, metric=metric, importance=TRUE, tuneLength = 5)
m.gbm1.famsoc = train(high_cbcl ~  depression + mania + visions_of_spying_plotting + trouble_holding_jobs_fights + nervous_breakdowns + counseling + hospitalization + suicide +  mother_age + age + sex + race + ethnicity + has_a_partner + caregiver_income + caregiver_edu, data = trainData , distribution = "bernoulli", method="gbm", trControl = control, metric=metric, verbose=TRUE, tuneLength = 5)
m.neurNet1.famsoc = train(high_cbcl ~ depression + mania + visions_of_spying_plotting + trouble_holding_jobs_fights + nervous_breakdowns + counseling + hospitalization + suicide +  mother_age + age + sex + race + ethnicity + has_a_partner + caregiver_income + caregiver_edu, data = trainData , distribution = "bernoulli", method="nnet", trControl = control, preProcess = c("center", "scale"), metric=metric, verbose=FALSE, tuneLength = 5)
m.elasNet1.famsoc = train(high_cbcl ~ depression + mania + visions_of_spying_plotting + trouble_holding_jobs_fights + nervous_breakdowns + counseling + hospitalization + suicide +  mother_age + age + sex + race + ethnicity + has_a_partner + caregiver_income + caregiver_edu, data = trainData, method = "glmnet", trControl = control, metric=metric, verbose=FALSE, tuneLength = 5)

#**[1+2+3]**#
m.bcart1.prefamsoc = train(high_cbcl ~ unplanned_pregnancy + early_tobacco_use + early_alcohol_use + early_marijuana_use + c_section + pregnancy_complication + birth_complication + pre_term_birth + depression + mania + visions_of_spying_plotting + trouble_holding_jobs_fights + nervous_breakdowns + counseling + hospitalization + suicide +  mother_age + age + sex + race + ethnicity + has_a_partner + caregiver_income + caregiver_edu, data = trainData, method="treebag", trControl = control, metric=metric, tuneLength = 5)
m.rforest1.prefamsoc = train(high_cbcl ~  unplanned_pregnancy + early_tobacco_use + early_alcohol_use + early_marijuana_use + c_section + pregnancy_complication + birth_complication + pre_term_birth + depression + mania + visions_of_spying_plotting + trouble_holding_jobs_fights + nervous_breakdowns + counseling + hospitalization + suicide +  mother_age + age + sex + race + ethnicity + has_a_partner + caregiver_income + caregiver_edu,  data = trainData, method="rf", trControl = control, metric=metric, importance=TRUE, tuneLength=5)
m.gbm1.prefamsoc = train(high_cbcl ~ unplanned_pregnancy + early_tobacco_use + early_alcohol_use + early_marijuana_use + c_section + pregnancy_complication + birth_complication + pre_term_birth + depression + mania + visions_of_spying_plotting + trouble_holding_jobs_fights + nervous_breakdowns + counseling + hospitalization + suicide +  mother_age + age + sex + race + ethnicity + has_a_partner + caregiver_income + caregiver_edu, data = trainData , distribution = "bernoulli", method="gbm", trControl = control, metric=metric, verbose=FALSE, tuneLength = 5)
m.neurNet1.prefamsoc = train(high_cbcl ~ unplanned_pregnancy + early_tobacco_use + early_alcohol_use + early_marijuana_use + c_section + pregnancy_complication + birth_complication + pre_term_birth + depression + mania + visions_of_spying_plotting + trouble_holding_jobs_fights + nervous_breakdowns + counseling + hospitalization + suicide +  mother_age + age + sex + race + ethnicity + has_a_partner + caregiver_income + caregiver_edu, data = trainData , distribution = "bernoulli", method="nnet", trControl = control, preProcess = c("center", "scale"), metric=metric, verbose=FALSE, tuneLength = 5)
m.elasNet1.prefamsoc = train(high_cbcl ~ unplanned_pregnancy + early_tobacco_use + early_alcohol_use + early_marijuana_use + c_section + pregnancy_complication + birth_complication + pre_term_birth + depression + mania + visions_of_spying_plotting + trouble_holding_jobs_fights + nervous_breakdowns + counseling + hospitalization + suicide +  mother_age + age + sex + race + ethnicity + has_a_partner + caregiver_income + caregiver_edu, data = trainData, method = "glmnet", trControl = control, metric=metric, verbose=FALSE, tuneLength = 5)


####################
###**[CLASSIFICATION RESULTS]**###
####################

arrayOfModels = list(m.bcart1.pre = m.bcart1.pre, m.bcart1.fam = m.bcart1.fam, m.bcart1.soc = m.bcart1.soc, m.bcart1.prefam = m.bcart1.prefam, m.bcart1.presoc = m.bcart1.presoc, m.bcart1.famsoc = m.bcart1.famsoc, m.bcart1.prefamsoc = m.bcart1.prefamsoc,
                     m.rforest1.pre = m.rforest1.pre, m.rforest1.fam = m.rforest1.fam, m.rforest1.soc = m.rforest1.soc, m.rforest1.prefam = m.rforest1.prefam, m.rforest1.presoc = m.rforest1.presoc, m.rforest1.famsoc = m.rforest1.famsoc, m.rforest1.prefamsoc = m.rforest1.prefamsoc,
                     m.gbm1.pre = m.gbm1.pre, m.gbm1.fam = m.gbm1.fam, m.gbm1.soc = m.gbm1.soc, m.gbm1.prefam = m.gbm1.prefam, m.gbm1.presoc = m.gbm1.presoc, m.gbm1.famsoc = m.gbm1.famsoc, m.gbm1.prefamsoc = m.gbm1.prefamsoc, 
                     m.neurNet1.pre = m.neurNet1.pre, m.neurNet1.fam = m.neurNet1.fam, m.neurNet1.soc = m.neurNet1.soc, m.neurNet1.prefam = m.neurNet1.prefam, m.neurNet1.presoc = m.neurNet1.presoc, m.neurNet1.famsoc = m.neurNet1.famsoc, m.neurNet1.prefamsoc = m.neurNet1.prefamsoc,
                     m.elasNet1.pre = m.elasNet1.pre, m.elasNet1.fam = m.elasNet1.fam, m.elasNet1.soc = m.elasNet1.soc, m.elasNet1.prefam = m.elasNet1.prefam, m.elasNet1.presoc = m.elasNet1.presoc, m.elasNet1.famsoc = m.elasNet1.famsoc, m.elasNet1.prefamsoc = m.elasNet1.prefamsoc)


##**Metric analysis**##:
##Results (F1, Sensitivity, Specificity, AUC):
newResults = unlist(lapply(arrayOfModels, findResults))
newResults

##F1 score
f1 = unlist(lapply(arrayOfModels, findF1score))
sort(f1[f1 > 0], decreasing = TRUE)

##AUC
auc = unlist(lapply(arrayOfModels, findAUC))
sort(auc[auc > 0], decreasing = TRUE)

##Kappa
kap = unlist(lapply(arrayOfModels, findKappa))
sort(kap[kap > 0], decreasing = TRUE)

##full visualization
resultsMatrix = findResultsMatrix(arrayOfModels, method="youden", colnames = c("bcart","rf","gbm","nnet","elasNet"), num_sigs = 4)
resultsMatrix


##**Variable Importance**##:
####
##**BCART**##
bcartImp = varImp(m.bcart1.prefamsoc)
rownames(bcartImp$importance) = c("Age (C)","Birth complications (P)","C-section (P)","Caregiver education (P)","Caregiver income (P)",
                                  "Counseling for mental issue (P)","Depression (P)","Early use of alcohol (P)","Early use of marijuana (P)","Early use of tobacco (P)",
                                  "Ethnicity (C)","Presence of partner (P)","Hospitalization for mental issue (P)","Mania (P)","Mother's age (P)","Nervous breakdowns (P)","Pre-term birth (P)","Pregnancy complications (P)",
                                  "Race (C)","Sex (C)","Suicide attempt (P)","Trouble holding jobs/fights (P)","Unplanned pregnancy (P)", "Visions of others spying/plotting (P)")
bcartImp = data.frame(cbind(variable = rownames(bcartImp$importance), bcartImp$importance, Predictor=c(3,1,1,3,3,2,2,1,1,1,3,3,2,2,3,2,1,1,3,3,2,2,1,2)))
bcartImp$Predictor = as.factor(bcartImp$Predictor)
bcartImp %>% ggplot(aes(x=reorder(variable, Overall), y=Overall, fill=Predictor)) +
  geom_bar(position="dodge",stat="identity") + 
  coord_flip() + geom_point(color='skyblue', show.legend = F) + labs(title = "", caption = "", x = "Variable Names", y = "Importance") + 
  scale_fill_manual(values=c("#a83232","#32a859","#3277a8"), labels=c('Prenatal', 'Family History', 'Sociodemographic')) + theme(plot.title = element_text(hjust = 0.5), panel.background = element_rect(fill = 'white', colour = 'black'), legend.position = "right", axis.title = element_text(size = 11), axis.text = element_text(size=11), legend.title = element_text(size = 11), legend.text = element_text(size = 11), legend.key = element_rect(color=NA)) + guides(colour = guide_legend(override.aes = list(shape = NA)))


##**RFOREST**##
rforestImp = varImp(m.rforest1.prefamsoc)
rownames(rforestImp$importance) = c("Unplanned pregnancy (P)","Early use of tobacco (P)","Early use of alcohol (P)","Early use of marijuana (P)","C-section (P)","Pregnancy complications (P)",
                                    "Birth complications (P)","Pre-term birth (P)","Depression (P)","Mania (P)","Visions of others spying/plotting (P)","Trouble holding jobs/fights (P)",
                                    "Nervous breakdowns (P)","Counseling for mental issue (P)","Hospitalization for mental issue (P)","Suicide attempt (P)","Mother's age (P)","Age (C)","Sex (C)","Race (C)","Ethnicity (C)","Presence of partner (P)","Caregiver income (P)","Caregiver education (P)")
rforestImp = data.frame(cbind(variable = rownames(rforestImp$importance), Overall=rforestImp$importance[1], Predictor=c(1,1,1,1,1,1,1,1,2,2,2,2,2,2,2,2,3,3,3,3,3,3,3,3)))
rforestImp$Predictor = as.factor(rforestImp$Predictor)
rforestImp %>% ggplot(aes(x=reorder(variable, Yes), y=Yes, fill=Predictor)) +
  geom_bar(position="dodge",stat="identity") + 
  coord_flip() + geom_point(color='skyblue', show.legend = F) + labs(title = "", caption = "", x = "Variable Names", y = "Importance") + 
  scale_fill_manual(values=c("#a83232","#32a859","#3277a8"), labels=c('Prenatal', 'Family History', 'Sociodemographic')) + theme(plot.title = element_text(hjust = 0.5), panel.background = element_rect(fill = 'white', colour = 'black'), legend.position = "right", axis.title = element_text(size = 11), axis.text = element_text(size=11), legend.title = element_text(size = 11), legend.text = element_text(size = 11), legend.key = element_rect(color=NA)) + guides(colour = guide_legend(override.aes = list(shape = NA)))

##**GBM**##
gbmImp = varImp(m.gbm1.prefamsoc)
rownames(gbmImp$importance) = c("Unplanned pregnancy (P)","Early use of tobacco (P)","Early use of alcohol (P)","Early use of marijuana (P)","C-section (P)","Pregnancy complications (P)",
                                "Birth complications (P)","Pre-term birth (P)","Depression (P)","Mania (P)","Visions of others spying/plotting (P)","Trouble holding jobs/fights (P)",
                                "Nervous breakdowns (P)","Counseling for mental issue (P)","Hospitalization for mental issue (P)","Suicide attempt (P)","Mother's age (P)","Age (C)","Sex (C)","Race (C)","Ethnicity (C)","Presence of partner (P)","Caregiver income (P)","Caregiver education (P)")
gbmImp = data.frame(cbind(variable = rownames(gbmImp$importance), gbmImp$importance, Predictor=c(1,1,1,1,1,1,1,1,2,2,2,2,2,2,2,2,3,3,3,3,3,3,3,3)))
gbmImp$Predictor = as.factor(gbmImp$Predictor)
gbmImp %>% ggplot(aes(x=reorder(variable, Overall), y=Overall, fill=Predictor)) +
  geom_bar(position="dodge",stat="identity") + 
  coord_flip() + geom_point(color='skyblue', show.legend = F) + labs(title = "", caption = "", x = "Variable Names", y = "Importance") + 
  scale_fill_manual(values=c("#a83232","#32a859","#3277a8"), labels=c('Prenatal', 'Family History', 'Sociodemographic')) + theme(plot.title = element_text(hjust = 0.5), panel.background = element_rect(fill = 'white', colour = 'black'), legend.position = "right", axis.title = element_text(size = 11), axis.text = element_text(size=11), legend.title = element_text(size = 11), legend.text = element_text(size = 11), legend.key = element_rect(color=NA)) + guides(colour = guide_legend(override.aes = list(shape = NA)))

##**NNET**##
nnetImp = varImp(m.neurNet1.prefamsoc)
rownames(nnetImp$importance) = c("Unplanned pregnancy (P)","Early use of tobacco (P)","Early use of alcohol (P)","Early use of marijuana (P)","C-section (P)","Pregnancy complications (P)",
                                 "Birth complications (P)","Pre-term birth (P)","Depression (P)","Mania (P)","Visions of others spying/plotting (P)","Trouble holding jobs/fights (P)",
                                 "Nervous breakdowns (P)","Counseling for mental issue (P)","Hospitalization for mental issue (P)","Suicide attempt (P)","Mother's age (P)","Age (C)","Sex (C)","Race (C)","Ethnicity (C)","Presence of partner (P)","Caregiver income (P)","Caregiver education (P)")
nnetImp = data.frame(cbind(variable = rownames(nnetImp$importance), nnetImp$importance, Predictor=c(1,1,1,1,1,1,1,1,2,2,2,2,2,2,2,2,3,3,3,3,3,3,3,3)))
nnetImp$Predictor = as.factor(nnetImp$Predictor)
nnetImp %>% ggplot(aes(x=reorder(variable, Overall), y=Overall, fill=Predictor)) +
  geom_bar(position="dodge",stat="identity") + 
  coord_flip() + geom_point(color='skyblue', show.legend = F) + labs(title = "", caption = "", x = "Variable Names", y = "Importance") + 
  scale_fill_manual(values=c("#a83232","#32a859","#3277a8"), labels=c('Prenatal', 'Family History', 'Sociodemographic')) + theme(plot.title = element_text(hjust = 0.5), panel.background = element_rect(fill = 'white', colour = 'black'), legend.position = "right", axis.title = element_text(size = 11), axis.text = element_text(size=11), legend.title = element_text(size = 11), legend.text = element_text(size = 11), legend.key = element_rect(color=NA)) + guides(colour = guide_legend(override.aes = list(shape = NA)))

##**ELASTICNET**##
elasNetImp = varImp(m.elasNet1.prefamsoc)
rownames(elasNetImp$importance) = c("Unplanned pregnancy (P)","Early use of tobacco (P)","Early use of alcohol (P)","Early use of marijuana (P)","C-section (P)","Pregnancy complications (P)",
                                    "Birth complications (P)","Pre-term birth (P)","Depression (P)","Mania (P)","Visions of others spying/plotting (P)","Trouble holding jobs/fights (P)",
                                    "Nervous breakdowns (P)","Counseling for mental issue (P)","Hospitalization for mental issue (P)","Suicide attempt (P)","Mother's age (P)","Age (C)","Sex (C)","Race (C)","Ethnicity (C)","Presence of partner (P)","Caregiver income (P)","Caregiver education (P)")
elasNetImp = data.frame(cbind(variable = rownames(elasNetImp$importance), elasNetImp$importance, Predictor=c(1,1,1,1,1,1,1,1,2,2,2,2,2,2,2,2,3,3,3,3,3,3,3,3)))
elasNetImp$Predictor = as.factor(elasNetImp$Predictor)
elasNetImp %>% ggplot(aes(x=reorder(variable, Overall), y=Overall, fill=Predictor)) +
  geom_bar(position="dodge",stat="identity") + 
  coord_flip() + geom_point(color='skyblue', show.legend = F) + labs(title = "", caption = "", x = "Variable Names", y = "Importance") + 
  scale_fill_manual(values=c("#a83232","#32a859","#3277a8"), labels=c('Prenatal', 'Family History', 'Sociodemographic')) + theme(plot.title = element_text(hjust = 0.5), panel.background = element_rect(fill = 'white', colour = 'black'), legend.position = "right", axis.title = element_text(size = 11), axis.text = element_text(size=11), legend.title = element_text(size = 11), legend.text = element_text(size = 11), legend.key = element_rect(color=NA)) + guides(colour = guide_legend(override.aes = list(shape = NA)))


##########################
####**FUNCTION DUMP**###
findResults = function(mod, method="youden", returnMethod = "console", num_sigs = 5){
  prediction.mod = predict(mod, testData, type="prob")
  testData2 = data.frame(cbind(testData, prediction.mod))
  cp = NULL
  if(method=="youden"){
    cp = cutpointr::cutpointr(testData2, No, high_cbcl, direction = "<=", method = oc_youden_kernel, metric = F1_score)
  } else if (method=="F1"){
    cp = cutpointr::cutpointr(testData2, No, high_cbcl, direction = "<=", method = maximize_metric, metric = F1_score)
  } else if (method=="loess"){
    cp = cutpointr::cutpointr(testData2, No, high_cbcl, direction = "<=", method = maximize_loess_metric, metric = F1_score)
  }
  if(returnMethod == "console" && !is.null(cp)){
    cat(" F1-score","  sensitivity","specificity","    AUC\n", ifelse(method!="loess",cp$F1_score,cp$loess_F1_score), " ", cp$sensitivity, " ",cp$specificity, " ", cp$AUC)
  } else if (returnMethod == "function" && !is.null(cp)){
    #return format: (sensitivity, specificity;; F1 score, AUC)
    f1 = ifelse(method!="loess",cp$F1_score,cp$loess_F1_score)
    return(string_magic("({round_sig(cp$sensitivity, num_sigs)}, {round_sig(cp$specificity, num_sigs)};; {round_sig(f1, num_sigs)}, {round_sig(cp$AUC, num_sigs)})"))
  }
} #write (method="F1") for alternate method (no Youden index)
findResultsMatrix = function(arrayOfModels, method="youden", colnames=NULL, num_sigs = 5){
  arLen = length(arrayOfModels)
  if(arLen %% 7 != 0){
    print("\nWarning: array length doesn't match criteria (must be 7 models per algorithm); missing and/or mislabelled entries may be present")
  }
  num_alg = floor(length(arrayOfModels) / 7)
  rMatrix = matrix(nrow = 7, ncol = num_alg)
  colnames(rMatrix) = colnames
  rownames(rMatrix) = c("P","F","S","PF","PS","FS","PFS")
  for(i in 1:num_alg){
    for(j in 1:7){
      idx = (i-1)*7+j
      mod = arrayOfModels[[idx]]
      results = findResults(mod, method=method, returnMethod = "function", num_sigs = num_sigs)
      rMatrix[j,i] = results
    }
  }
  return(rMatrix)
} #ASSUMES data format is n x 7 (as in paper)
findAUC = function(mod){
  prediction.mod = predict(mod, testData, type="prob")
  testData2 = data.frame(cbind(testData, prediction.mod))
  cp = cutpointr::cutpointr(testData2, No, high_cbcl, direction = "<=", method = oc_youden_kernel, metric = F1_score)
  cp$AUC
}
findF1score = function(mod){
  prediction.mod = predict(mod, testData, type="prob")
  testData2 = data.frame(cbind(testData, prediction.mod))
  cp = cutpointr::cutpointr(testData2, No, high_cbcl, direction = "<=", method = oc_youden_kernel, metric = F1_score)
  cp$F1_score
}
findKappa = function(mod){
  prediction.mod = predict(mod, testData, type="prob")
  testData2 = data.frame(cbind(testData, prediction.mod))
  cp = cutpointr::cutpointr(testData2, No, high_cbcl, direction = "<=", method = oc_youden_kernel, metric = F1_score)
  thres = cp$optimal_cutpoint
  prediction.mod = factor(ifelse(prediction.mod[,"No"]>=thres, "No", "Yes"))
  prediction.mod = relevel(prediction.mod, "No")
  
  cm = confusionMatrix(data = prediction.mod, reference = testData$high_cbcl)
  cm$overall[2]
}
plotROC = function(mod){
  prediction.mod = predict(mod, testData, type="prob")
  rocCurve = pROC::roc(response = testData$high_cbcl, predictor = prediction.mod[,"Yes"], levels = rev(levels(testData$high_cbcl)))
  plot(rocCurve, print.thres = "best", main=string_magic("RoC"))
  pROC::auc(rocCurve)
  #rocCurve$thresholds[which(abs(rocCurve$specificities - 0.75) < 0.01)]
}
rename_forwards = function(df){
  df = df %>% dplyr::rename(unplanned_pregnancy = devhx_6_p, early_tobacco_use = devhx_8_tobacco, early_alcohol_use = devhx_8_alcohol, early_marijuana_use = devhx_8_marijuana, 
                            c_section = devhx_13_3_p, pregnancy_complication = devhx_10_3_p, birth_complication = devhx_14_3_p, pre_term_birth = devhx_12_p,
                            depression = famhx_ss_momdad_dprs_p, mania = famhx_ss_momdad_ma_p, visions_of_spying_plotting = famhx_ss_momdad_vs_p, trouble_holding_jobs_fights = famhx_ss_momdad_trb_p, 
                            nervous_breakdowns = famhx_ss_momdad_nrv_p, counseling = famhx_ss_momdad_prf_p, hospitalization = famhx_ss_momdad_hspd_p, suicide = famhx_ss_momdad_scd_p,
                            mother_age = devhx_3_p, age = interview_age, sex=sex, race=race, ethnicity=ethnicity, has_a_partner = has_a_partner, caregiver_income = caregiver_income, caregiver_edu = caregiver_edu)
  return(df)
}
rename_backwards = function(df){
  df = df %>% dplyr::rename(devhx_6_p = unplanned_pregnancy, devhx_8_tobacco = early_tobacco_use, devhx_8_alcohol = early_alcohol_use, devhx_8_marijuana = early_marijuana_use, 
                            devhx_13_3_p = c_section, devhx_10_3_p = pregnancy_complication, devhx_14_3_p = birth_complication, devhx_12_p = pre_term_birth,
                            famhx_ss_momdad_dprs_p = depression, famhx_ss_momdad_ma_p = mania, famhx_ss_momdad_vs_p = visions_of_spying_plotting, famhx_ss_momdad_trb_p = trouble_holding_jobs_fights, 
                            famhx_ss_momdad_nrv_p = nervous_breakdowns, famhx_ss_momdad_prf_p = counseling, famhx_ss_momdad_hspd_p = hospitalization, famhx_ss_momdad_scd_p = suicide,
                            devhx_3_p = mother_age, interview_age = age, sex=sex, race=race, ethnicity=ethnicity, has_a_partner = has_a_partner, caregiver_income = caregiver_income, caregiver_edu = caregiver_edu)
}
round_sig = function(x, num_sigs){
  y = trunc(x*10^(num_sigs))/(10^(num_sigs))
  return(y)
}
#########################

##END OF DOCUMENT (YOU GET A COOKIE!)
